# Supplementary material for: Symptom Persistence Relates to Volume and Asymmetry of the Limbic System after Mild Traumatic Brain Injury
Source: J Clin Med. 2024 Aug 30;13(17):5154. doi: 10.3390/jcm13175154 (PMC11396354; doi:10.3390/jcm13175154)
Supplement: Supplementary file 1 [file jcm-13-05154-s001.zip]

Archive with 4 entries (4 files):
- Figure S1 Limbic volume clinical symptom graphs.pdf
- Figure S2 Limbic LI clinical symptoms graphs.pdf
- Figure S3 Limbic siLI clinical symptoms graphs.pdf
- jcm-3116055-Supplemental Tables.docx
